# Supplementary material for: Peli1 impairs microglial Aβ phagocytosis through promoting C/EBPβ degradation
Source: PLoS Biol. 2020 Oct 5;18(10):e3000837. doi: 10.1371/journal.pbio.3000837 (PMC7561136; doi:10.1371/journal.pbio.3000837)
Supplement: S1 Data — (XLSX) [file pbio.3000837.s008.xlsx]

## Sheet: 1B Fig
Phagocytic index (%)
Peli1+/-	Peli1-/-
69.8	83.1
69.8	83.8
73.9	83.5

## Sheet: 1D Fig
Integrated Aβ1-42 density/microglia
Peli1+/-	Peli1-/-
13.5659	35.9909
9.10306	31.8712
20.8584	31.6817

## Sheet: 1F Fig
Aβ1-42 MFI
Peli1+/-	Peli1-/-
43108	63168
37887	49173
40309	56398
36755

## Sheet: 1H Fig
Integrated Ab1-42 density/microglia
Peli1+/-	Peli1-/-
13.5659	35.9909
9.10306	31.8712
20.8584	31.6817

## Sheet: 1J Fig
Phagocytic index (%)
shCtrl	shPeli1 #1	shPeli1 #2
37.4	51.1	52
37.7	48.2	48.5

## Sheet: 1L Fig
Microsphere MFI
shCtrl	shPeli1 #1	shPeli1 #2
41791	58969	55312
39866	61574	62846

## Sheet: 1O Fig
Phagocytic index (%)
shPeli1-BV2+EV	shPeli1-BV2+Peli1 FL	shPeli1-BV2+Peli1 ∆C
48.2	47.4	67.4
55.7	44.7	65
60	47.6	60
55	39.1	63.4

## Sheet: 2B Fig
CD36 MFI
Peli1+/+	Peli1-/-
26632	29846
24529	32668
23125

## Sheet: 2D Fig
CD36 MFI
shCtrl	shPeli1
12018	17839
12313	18221

## Sheet: 2F Fig
CD36 MFI
Peli1+/+	Peli1-/-
4386	8297
4032	5529
3922	4772
4612	7855
	5647

[truncated: 42 more sheets: 2G Fig, 2H Fig, 2I Fig, 2K Fig, 2L Fig, 2N Fig, 3A Fig, 3E Fig, 3F Fig, 3G Fig, 3H Fig, 4B Fig, 4D Fig, 4F Fig, 4H Fig, 4I Fig, 4K Fig, 4M Fig, S1D Fig, S1E Fig …]
